# Supplementary material for: Variations of thermophysical properties and heat transfer performance of nanoparticle-enhanced ionic liquids
Source: R Soc Open Sci. 2019 Apr 24;6(4):182040. doi: 10.1098/rsos.182040 (PMC6502364; doi:10.1098/rsos.182040)
Supplement: Figure 8 [file rsos182040supp8.zip]

Archive with 1 entries (1 files):
- rsos182040supp8.opj
